# Supplementary material for: Discovery of presumably introduced spiders, Oedignathascrobiculata Thorell, 1881 (Araneae, Liocranidae) and Boagriusqiong Lin & Li, 2022 (Araneae, Palpimanidae) on Chichi-jima Island, the Ogasawara Islands, Japan
Source: Biodivers Data J. 2024 Apr 12;12:e121421. doi: 10.3897/BDJ.12.e121421 (PMC11035977; doi:10.3897/BDJ.12.e121421)
Supplement: XML Treatment for Oedignatha scrobiculata [file BDJ.12.e121421-treatment1.xml]

<!DOCTYPE tp:taxon-treatment
  PUBLIC "-//TaxonX//DTD Taxonomic Treatment Publishing DTD v0 20100105//EN" "tax-treatment-NSO.dtd">
<tp:taxon-treatment xmlns:tp="http://www.plazi.org/taxpub"><tp:treatment-meta><mixed-citation publication-type="journal"><person-group><name><surname>Suzuki</surname><given-names>Yuya</given-names></name><name><surname>Hisasue</surname><given-names>Yu</given-names></name></person-group><article-title>Discovery of presumably introduced spiders, <italic><tp:taxon-name><tp:taxon-name-part taxon-name-part-type="genus" reg="Oedignatha">Oedignatha</tp:taxon-name-part><tp:taxon-name-part taxon-name-part-type="species" reg="scrobiculata">scrobiculata</tp:taxon-name-part></tp:taxon-name></italic> Thorell, 1881 (<tp:taxon-name><tp:taxon-name-part taxon-name-part-type="order">Araneae</tp:taxon-name-part></tp:taxon-name>, <tp:taxon-name><tp:taxon-name-part taxon-name-part-type="family">Liocranidae</tp:taxon-name-part></tp:taxon-name>) and <italic><tp:taxon-name><tp:taxon-name-part taxon-name-part-type="genus" reg="Boagrius">Boagrius</tp:taxon-name-part><tp:taxon-name-part taxon-name-part-type="species" reg="qiong">qiong</tp:taxon-name-part></tp:taxon-name></italic> Lin &amp; Li, 2022 (<tp:taxon-name><tp:taxon-name-part taxon-name-part-type="order">Araneae</tp:taxon-name-part></tp:taxon-name>, <tp:taxon-name><tp:taxon-name-part taxon-name-part-type="family">Palpimanidae</tp:taxon-name-part></tp:taxon-name>) on Chichi-jima Island, the Ogasawara Islands, Japan</article-title><source>Biodivers Data J</source><day>12</day><month>04</month><year>2024</year><volume>12</volume><pub-id pub-id-type="doi">10.3897/BDJ.12.e121421</pub-id></mixed-citation></tp:treatment-meta><tp:nomenclature><tp:taxon-name>
            <object-id xmlns:xlink="http://www.w3.org/1999/xlink" content-type="arpha" xlink:type="simple">7A7B3336-03AF-5D63-97D8-8DC4FF2135A4</object-id>
            <tp:taxon-name-part taxon-name-part-type="genus">Oedignatha</tp:taxon-name-part>
            <tp:taxon-name-part taxon-name-part-type="species">scrobiculata</tp:taxon-name-part>
          </tp:taxon-name><tp:taxon-authority>Thorell, 1881</tp:taxon-authority><tp:nomenclature-citation-list><tp:nomenclature-citation><tp:taxon-name>
                <tp:taxon-name-part taxon-name-part-type="genus" reg="Oedignatha"/>
                <tp:taxon-name-part taxon-name-part-type="species" reg="scrobiculata"/>
              </tp:taxon-name><comment><italic><tp:taxon-name><tp:taxon-name-part taxon-name-part-type="genus" reg="Oedignatha">Oedignatha</tp:taxon-name-part><tp:taxon-name-part taxon-name-part-type="species" reg="scrobiculata">scrobiculata</tp:taxon-name-part></tp:taxon-name></italic> Thorell, 1881 - <xref ref-type="bibr" rid="B11185080">Thorell (1881)</xref>: 209, description of new species based on female holotype from Penang, Malaysia; specimen not examined); <xref ref-type="bibr" rid="B11184726">Gravely (1931)</xref>: 268, figs. 18C–D (figures examined); <xref ref-type="bibr" rid="B11184896">Majumder and Tikader (1991)</xref>: 116, figs. 240–245 (figures examined); <xref ref-type="bibr" rid="B11184718">Deeleman-Reinhold (2001)</xref>: 267, figs. 348–356 (Synonyms of <italic><tp:taxon-name><tp:taxon-name-part taxon-name-part-type="genus" reg="Oedignatha">Oedignatha</tp:taxon-name-part><tp:taxon-name-part taxon-name-part-type="species" reg="decorata">decorata</tp:taxon-name-part></tp:taxon-name></italic> and <italic><tp:taxon-name><tp:taxon-name-part taxon-name-part-type="genus" reg="Phrurolithus">Phrurolithus</tp:taxon-name-part><tp:taxon-name-part taxon-name-part-type="species" reg="ulopatulisus">ulopatulisus</tp:taxon-name-part></tp:taxon-name></italic>; figures examined); <xref ref-type="bibr" rid="B11184971">Saaristo (2002)</xref>: 9, figs. 18, 20 (figures examined); <xref ref-type="bibr" rid="B11185089">Tso et al. (2005)</xref>: 46, figs. 1–3 (figures examined); <xref ref-type="bibr" rid="B11184989">Saaristo (2010)</xref>: 61, figs. 6.8, 10 (figures examined); <xref ref-type="bibr" rid="B11184735">Jacquot et al. (2016)</xref> 323, figs. 2a–k (figures examined); <xref ref-type="bibr" rid="B11184953">Sankaran et al. (2019)</xref>: 338, figs. 5A–E,H (Synonym of <italic><tp:taxon-name><tp:taxon-name-part taxon-name-part-type="genus" reg="Castianeira">Castianeira</tp:taxon-name-part><tp:taxon-name-part taxon-name-part-type="species" reg="bengalensis">bengalensis</tp:taxon-name-part></tp:taxon-name></italic>; figures examined); <xref ref-type="bibr" rid="B11184911">Mbo and Haddad (2020)</xref>: 327, figs. 1C–F (Synonym of <italic><tp:taxon-name><tp:taxon-name-part taxon-name-part-type="genus" reg="Corinna">Corinna</tp:taxon-name-part><tp:taxon-name-part taxon-name-part-type="species" reg="nossibeensis">nossibeensis</tp:taxon-name-part></tp:taxon-name></italic>; figures examined); <xref ref-type="bibr" rid="B11184686">Caleb (2020)</xref>: p. 15723, figs. 10A–F, 26G (figures examined); <xref ref-type="bibr" rid="B11184851">Koh et al. (2022)</xref>: p. 194, 196, figs. of habitus and nest without numbers.</comment></tp:nomenclature-citation><tp:nomenclature-citation><tp:taxon-name>
                <tp:taxon-name-part taxon-name-part-type="genus" reg="Oedignatha"/>
                <tp:taxon-name-part taxon-name-part-type="species" reg="scrobiculata"/>
              </tp:taxon-name><comment><italic><tp:taxon-name><tp:taxon-name-part taxon-name-part-type="genus" reg="Oedignatha">Oedignatha</tp:taxon-name-part><tp:taxon-name-part taxon-name-part-type="species" reg="decorata">decorata</tp:taxon-name-part></tp:taxon-name></italic> Simon, 1897 - <xref ref-type="bibr" rid="B11185062">Simon (1897)</xref>: 13 (description of female from Luzon; not examined)</comment></tp:nomenclature-citation><tp:nomenclature-citation><tp:taxon-name>
                <tp:taxon-name-part taxon-name-part-type="genus" reg="Oedignatha"/>
                <tp:taxon-name-part taxon-name-part-type="species" reg="scrobiculata"/>
              </tp:taxon-name><comment><italic><tp:taxon-name><tp:taxon-name-part taxon-name-part-type="genus" reg="Corinna">Corinna</tp:taxon-name-part><tp:taxon-name-part taxon-name-part-type="species" reg="nossibeensis">nossibeensis</tp:taxon-name-part></tp:taxon-name></italic> Strand, 1907 - <xref ref-type="bibr" rid="B11185071">Strand (1907)</xref>: 740 (description of female from Madagascar; not examined)</comment></tp:nomenclature-citation><tp:nomenclature-citation><tp:taxon-name>
                <tp:taxon-name-part taxon-name-part-type="genus" reg="Oedignatha"/>
                <tp:taxon-name-part taxon-name-part-type="species" reg="scrobiculata"/>
              </tp:taxon-name><comment><italic><tp:taxon-name><tp:taxon-name-part taxon-name-part-type="genus" reg="Castianeira">Castianeira</tp:taxon-name-part><tp:taxon-name-part taxon-name-part-type="species" reg="bengalensis">bengalensis</tp:taxon-name-part></tp:taxon-name></italic> Biswas, 1984 - <xref ref-type="bibr" rid="B11184677">Biswas (1984)</xref>: 120, figs. 4–6 (description of female from India; figures examined); <xref ref-type="bibr" rid="B11184896">Majumder and Tikader (1991)</xref>: 141, figs. 297–301; <xref ref-type="bibr" rid="B11184718">Deeleman-Reinhold 2001</xref>: 396 (probably an <italic><tp:taxon-name><tp:taxon-name-part taxon-name-part-type="genus" reg="Oedignatha">Oedignatha</tp:taxon-name-part></tp:taxon-name></italic>).</comment></tp:nomenclature-citation><tp:nomenclature-citation><tp:taxon-name>
                <tp:taxon-name-part taxon-name-part-type="genus" reg="Oedignatha"/>
                <tp:taxon-name-part taxon-name-part-type="species" reg="scrobiculata"/>
              </tp:taxon-name><comment><italic><tp:taxon-name><tp:taxon-name-part taxon-name-part-type="genus" reg="Phrurolithus">Phrurolithus</tp:taxon-name-part><tp:taxon-name-part taxon-name-part-type="species" reg="ulopatulisus">ulopatulisus</tp:taxon-name-part></tp:taxon-name></italic> Barrion and Litsinger, 1995 - <italic><xref ref-type="bibr" rid="B11184669">Barrion and Litsinger (1995)</xref></italic>: 174, figs. 100a–i, 101a–e (description of male and female from Luzon; figures examined)</comment></tp:nomenclature-citation></tp:nomenclature-citation-list></tp:nomenclature><tp:treatment-sec sec-type="materials"><title>Materials</title><list list-type="alpha-lower" list-content="occurrences"><list-item><p><bold>Type status:</bold> <named-content xmlns:xlink="http://www.w3.org/1999/xlink" content-type="dwc:typeStatus" xlink:type="simple">Other material</named-content>. <bold>Occurrence:</bold> recordedBy: <named-content xmlns:xlink="http://www.w3.org/1999/xlink" content-type="dwc:recordedBy" xlink:type="simple">Yu Hisasue</named-content>; individualCount: <named-content xmlns:xlink="http://www.w3.org/1999/xlink" content-type="dwc:individualCount" xlink:type="simple">1</named-content>; sex: <named-content xmlns:xlink="http://www.w3.org/1999/xlink" content-type="dwc:sex" xlink:type="simple">male</named-content>; lifeStage: <named-content xmlns:xlink="http://www.w3.org/1999/xlink" content-type="dwc:lifeStage" xlink:type="simple">adult</named-content>; occurrenceID: <named-content xmlns:xlink="http://www.w3.org/1999/xlink" content-type="dwc:occurrenceID" xlink:type="simple">6A391A50-CCDE-5B7D-A984-2B37154B96EA</named-content>; <bold>Taxon:</bold> scientificName: <named-content xmlns:xlink="http://www.w3.org/1999/xlink" content-type="dwc:scientificName" xlink:type="simple"><italic><tp:taxon-name><tp:taxon-name-part taxon-name-part-type="genus" reg="Oedignatha">Oedignatha</tp:taxon-name-part><tp:taxon-name-part taxon-name-part-type="species" reg="scrobiculata">scrobiculata</tp:taxon-name-part></tp:taxon-name></italic> Thorell, 1881</named-content>; order: <named-content xmlns:xlink="http://www.w3.org/1999/xlink" content-type="dwc:order" xlink:type="simple"><tp:taxon-name><tp:taxon-name-part taxon-name-part-type="order">Araneae</tp:taxon-name-part></tp:taxon-name></named-content>; family: <named-content xmlns:xlink="http://www.w3.org/1999/xlink" content-type="dwc:family" xlink:type="simple"><tp:taxon-name><tp:taxon-name-part taxon-name-part-type="family">Liocranidae</tp:taxon-name-part></tp:taxon-name></named-content>; genus: <named-content xmlns:xlink="http://www.w3.org/1999/xlink" content-type="dwc:genus" xlink:type="simple"><tp:taxon-name><tp:taxon-name-part taxon-name-part-type="genus">Oedignatha</tp:taxon-name-part></tp:taxon-name></named-content>; specificEpithet: <named-content xmlns:xlink="http://www.w3.org/1999/xlink" content-type="dwc:specificEpithet" xlink:type="simple"><italic><tp:taxon-name><tp:taxon-name-part taxon-name-part-type="genus" reg="Oedignatha"/><tp:taxon-name-part taxon-name-part-type="species" reg="scrobiculata">scrobiculata</tp:taxon-name-part></tp:taxon-name></italic></named-content>; taxonRank: <named-content xmlns:xlink="http://www.w3.org/1999/xlink" content-type="dwc:taxonRank" xlink:type="simple">species</named-content>; scientificNameAuthorship: <named-content xmlns:xlink="http://www.w3.org/1999/xlink" content-type="dwc:scientificNameAuthorship" xlink:type="simple">T. Thorell</named-content>; <bold>Location:</bold> islandGroup: <named-content xmlns:xlink="http://www.w3.org/1999/xlink" content-type="dwc:islandGroup" xlink:type="simple">Ogasawara Islands</named-content>; island: <named-content xmlns:xlink="http://www.w3.org/1999/xlink" content-type="dwc:island" xlink:type="simple">Chichi-jima Island</named-content>; country: <named-content xmlns:xlink="http://www.w3.org/1999/xlink" content-type="dwc:country" xlink:type="simple">Japan</named-content>; stateProvince: <named-content xmlns:xlink="http://www.w3.org/1999/xlink" content-type="dwc:stateProvince" xlink:type="simple">Tokyo</named-content>; county: <named-content xmlns:xlink="http://www.w3.org/1999/xlink" content-type="dwc:county" xlink:type="simple">Ogasawara-mura</named-content>; municipality: <named-content xmlns:xlink="http://www.w3.org/1999/xlink" content-type="dwc:municipality" xlink:type="simple">Susaki</named-content>; decimalLatitude: <named-content xmlns:xlink="http://www.w3.org/1999/xlink" content-type="dwc:decimalLatitude" xlink:type="simple">27.0727</named-content>; decimalLongitude: <named-content xmlns:xlink="http://www.w3.org/1999/xlink" content-type="dwc:decimalLongitude" xlink:type="simple">142.1916</named-content>; geodeticDatum: <named-content xmlns:xlink="http://www.w3.org/1999/xlink" content-type="dwc:geodeticDatum" xlink:type="simple">WGS84</named-content>; <bold>Identification:</bold> identifiedBy: <named-content xmlns:xlink="http://www.w3.org/1999/xlink" content-type="dwc:identifiedBy" xlink:type="simple">Yuya Suzuki</named-content>; dateIdentified: <named-content xmlns:xlink="http://www.w3.org/1999/xlink" content-type="dwc:dateIdentified" xlink:type="simple">2024</named-content>; <bold>Event:</bold> samplingProtocol: <named-content xmlns:xlink="http://www.w3.org/1999/xlink" content-type="dwc:samplingProtocol" xlink:type="simple">sifting</named-content>; eventDate: <named-content xmlns:xlink="http://www.w3.org/1999/xlink" content-type="dwc:eventDate" xlink:type="simple">23-09-2023</named-content>; <bold>Record Level:</bold> basisOfRecord: <named-content xmlns:xlink="http://www.w3.org/1999/xlink" content-type="dwc:basisOfRecord" xlink:type="simple">PreservedSpecimen</named-content></p></list-item><list-item><p><bold>Type status:</bold> <named-content xmlns:xlink="http://www.w3.org/1999/xlink" content-type="dwc:typeStatus" xlink:type="simple">Other material</named-content>. <bold>Occurrence:</bold> recordedBy: <named-content xmlns:xlink="http://www.w3.org/1999/xlink" content-type="dwc:recordedBy" xlink:type="simple">Yu Hisasue</named-content>; individualCount: <named-content xmlns:xlink="http://www.w3.org/1999/xlink" content-type="dwc:individualCount" xlink:type="simple">1</named-content>; sex: <named-content xmlns:xlink="http://www.w3.org/1999/xlink" content-type="dwc:sex" xlink:type="simple">female</named-content>; lifeStage: <named-content xmlns:xlink="http://www.w3.org/1999/xlink" content-type="dwc:lifeStage" xlink:type="simple">adult</named-content>; occurrenceID: <named-content xmlns:xlink="http://www.w3.org/1999/xlink" content-type="dwc:occurrenceID" xlink:type="simple">814E3C9F-BCD4-5633-B964-F6F72D7B4609</named-content>; <bold>Taxon:</bold> scientificName: <named-content xmlns:xlink="http://www.w3.org/1999/xlink" content-type="dwc:scientificName" xlink:type="simple"><italic><tp:taxon-name><tp:taxon-name-part taxon-name-part-type="genus" reg="Oedignatha">Oedignatha</tp:taxon-name-part><tp:taxon-name-part taxon-name-part-type="species" reg="scrobiculata">scrobiculata</tp:taxon-name-part></tp:taxon-name></italic> Thorell, 1881</named-content>; order: <named-content xmlns:xlink="http://www.w3.org/1999/xlink" content-type="dwc:order" xlink:type="simple"><tp:taxon-name><tp:taxon-name-part taxon-name-part-type="order">Araneae</tp:taxon-name-part></tp:taxon-name></named-content>; family: <named-content xmlns:xlink="http://www.w3.org/1999/xlink" content-type="dwc:family" xlink:type="simple"><tp:taxon-name><tp:taxon-name-part taxon-name-part-type="family">Liocranidae</tp:taxon-name-part></tp:taxon-name></named-content>; genus: <named-content xmlns:xlink="http://www.w3.org/1999/xlink" content-type="dwc:genus" xlink:type="simple"><tp:taxon-name><tp:taxon-name-part taxon-name-part-type="genus">Oedignatha</tp:taxon-name-part></tp:taxon-name></named-content>; specificEpithet: <named-content xmlns:xlink="http://www.w3.org/1999/xlink" content-type="dwc:specificEpithet" xlink:type="simple"><italic><tp:taxon-name><tp:taxon-name-part taxon-name-part-type="genus" reg="Oedignatha"/><tp:taxon-name-part taxon-name-part-type="species" reg="scrobiculata">scrobiculata</tp:taxon-name-part></tp:taxon-name></italic></named-content>; taxonRank: <named-content xmlns:xlink="http://www.w3.org/1999/xlink" content-type="dwc:taxonRank" xlink:type="simple">species</named-content>; scientificNameAuthorship: <named-content xmlns:xlink="http://www.w3.org/1999/xlink" content-type="dwc:scientificNameAuthorship" xlink:type="simple">T. Thorell</named-content>; <bold>Location:</bold> islandGroup: <named-content xmlns:xlink="http://www.w3.org/1999/xlink" content-type="dwc:islandGroup" xlink:type="simple">Ogasawara Islands</named-content>; island: <named-content xmlns:xlink="http://www.w3.org/1999/xlink" content-type="dwc:island" xlink:type="simple">Chichi-jima Island</named-content>; country: <named-content xmlns:xlink="http://www.w3.org/1999/xlink" content-type="dwc:country" xlink:type="simple">Japan</named-content>; stateProvince: <named-content xmlns:xlink="http://www.w3.org/1999/xlink" content-type="dwc:stateProvince" xlink:type="simple">Tokyo</named-content>; county: <named-content xmlns:xlink="http://www.w3.org/1999/xlink" content-type="dwc:county" xlink:type="simple">Ogasawara-mura</named-content>; municipality: <named-content xmlns:xlink="http://www.w3.org/1999/xlink" content-type="dwc:municipality" xlink:type="simple">Higashi-machi</named-content>; locality: <named-content xmlns:xlink="http://www.w3.org/1999/xlink" content-type="dwc:locality" xlink:type="simple">Mt. Ogami-yama</named-content>; decimalLatitude: <named-content xmlns:xlink="http://www.w3.org/1999/xlink" content-type="dwc:decimalLatitude" xlink:type="simple">27.0967</named-content>; decimalLongitude: <named-content xmlns:xlink="http://www.w3.org/1999/xlink" content-type="dwc:decimalLongitude" xlink:type="simple">142.1975</named-content>; geodeticDatum: <named-content xmlns:xlink="http://www.w3.org/1999/xlink" content-type="dwc:geodeticDatum" xlink:type="simple">WGS84</named-content>; <bold>Identification:</bold> identifiedBy: <named-content xmlns:xlink="http://www.w3.org/1999/xlink" content-type="dwc:identifiedBy" xlink:type="simple">Yuya Suzuki</named-content>; dateIdentified: <named-content xmlns:xlink="http://www.w3.org/1999/xlink" content-type="dwc:dateIdentified" xlink:type="simple">2024</named-content>; <bold>Event:</bold> samplingProtocol: <named-content xmlns:xlink="http://www.w3.org/1999/xlink" content-type="dwc:samplingProtocol" xlink:type="simple">sifting</named-content>; eventDate: <named-content xmlns:xlink="http://www.w3.org/1999/xlink" content-type="dwc:eventDate" xlink:type="simple">24-12-2023</named-content>; <bold>Record Level:</bold> basisOfRecord: <named-content xmlns:xlink="http://www.w3.org/1999/xlink" content-type="dwc:basisOfRecord" xlink:type="simple">PreservedSpecimen</named-content></p></list-item></list></tp:treatment-sec><tp:treatment-sec sec-type="Description"><title>Description</title><p><bold>Male.</bold> Measurements. Body 4.80 long; carapace 2.53 long, 1.60 wide, 1.06 high. Eye diameter: AME 0.14, ALE 0.14, PME 0.09, PLE 0.09. Eye interdistances: AME-AME 0.13, AME-ALE 0.07, PME-PME 0.19, PME-PLE 0.18. Length of legs: I, 1.60 + 0.55 + 1.63 + 1.51 + 0.92 = 6.21; II, 1.45 + 0.53 + 1.18 + 1.14 + 0.71 = 5.01; III, 1.10 + 0.43 + 0.77 + 1.01 + 0.53 = 3.84; IV, 1.70 + 0.58 + 1.56 + 1.74 + 0.69 = 6.27. Abdomen 2.36 long, 1.50 wide, 1.35 high.</p><p>Carapace longer than wide, pitted entirely. Clypeus with conical hump in front of AME. Chelicerae geniculate anteriorly, with pair of spines on dorsal-prolateral side. Palp (Fig. <xref ref-type="fig" rid="F11194892">2</xref>A–D): ventral process thumb-shaped, lightly pigmented; retrolateral tibial apophysis bifid, strongly pigmented, with dorsal apex sharper than ventral one; embolus long, filiform; tegular apophysis claw-shaped. Abdomen longer than wide. Anterior dorsum of abdomen sclerotised. Dorsum of abdomen entirely covered with scuta.</p><p>Colouration and markings (Fig. <xref ref-type="fig" rid="F11194866">3</xref>A-C): carapace dark brown; chelicerae, labium, maxilla and sternum dark yellowish-brown; palp yellowish-brown; coxa and femora of legs dark greyish-brown; trochanter, patella, tibia, metatarsi and tarsi yellowish-brown; abdominal scuta dark brown with four pairs of light spots; ventral side of abdomen dark yellowish-brown.</p><p><bold>Female.</bold> Measurements. Body 4.46 long; carapace 2.14 long, 1.49 wide, 0.89 high. Eye diameter: AME 0.13, ALE 0.15, PME 0.10, PLE 0.10. Eye interdistances: AME-AME 0.10, AME-ALE 0.05, PME-PME 0.19, PME-PLE 0.13. Length of legs: I, 1.75 + 0.69 + 1.66 + 1.33 + 0.79 = 6.22; II, 1.31 + 0.49 + 1.08 + 1.06 + 0.61 = 4.55; III, 0.98 + 0.46 + 0.77 + 1.03 + 0.58 = 3.82; IV, 1.58 + 0.63 + 1.54 + 1.73 + 0.77 = 6.25. Abdomen 2.15 long, 1.52 wide, 1.63 high.</p><p>General appearance same as the male. Female genitalia (Fig. <xref ref-type="fig" rid="F11194892">2</xref>E–G): epigyne lacking membranous region; copulatory opening small, slit-like; spermathecae globular, separated; copulatory ducts indistinctive; fertilisation ducts short, curved.</p><p>Colouration and markings (Fig. <xref ref-type="fig" rid="F11194866">3</xref>D–F, Fig. <xref ref-type="fig" rid="F11191308">4</xref>A): same as the male.</p></tp:treatment-sec><tp:treatment-sec sec-type="Diagnosis"><title>Diagnosis</title><p><italic><tp:taxon-name><tp:taxon-name-part taxon-name-part-type="genus" reg="Oedignatha">Oedignatha</tp:taxon-name-part><tp:taxon-name-part taxon-name-part-type="species" reg="scrobiculata">scrobiculata</tp:taxon-name-part></tp:taxon-name></italic> can be distinguished from congeners by the combination of the following characteristics: bifid retrolateral tibial apophysis (Fig. <xref ref-type="fig" rid="F11194892">2</xref>C); blunt, finger-like ventral process of male palp (Fig. <xref ref-type="fig" rid="F11194892">2</xref>D); absence of membranous area of epigyne (Fig. <xref ref-type="fig" rid="F11194892">2</xref>E and F); internal genitalia lacking distinct copulatory ducts (Fig. <xref ref-type="fig" rid="F11194892">2</xref>G); presence of four pairs of light spots on the dorsal abdominal scutum (Fig. <xref ref-type="fig" rid="F11194866">3</xref>A, D and Fig. <xref ref-type="fig" rid="F11191308">4</xref>A).</p></tp:treatment-sec><tp:treatment-sec sec-type="Distribution"><title>Distribution</title><p>India, Thailand, Malaysia, Philippines, Indonesia, Taiwan. Introduced to Madagascar, Seychelles, Reunion, Germany. Probably introduced to Japan (Chichi-jima Island in the Ogasawara Islands, Tokyo: Fig. <xref ref-type="fig" rid="F11194894">1</xref>) (World Spider Catalog 2024, present study).</p></tp:treatment-sec><tp:treatment-sec><!--Section generated to contain objects referenced in tp:taxon-treatment.--><fig id="F11194892" position="float" orientation="portrait"><object-id xmlns:xlink="http://www.w3.org/1999/xlink" content-type="arpha" xlink:type="simple">6AC1155C-2C4F-5A8F-8361-6B9889160D22</object-id><object-id xmlns:xlink="http://www.w3.org/1999/xlink" content-type="doi" xlink:type="simple">10.3897/BDJ.12.e121421.figure2</object-id><label>Figure 2.</label><caption><p><italic><tp:taxon-name><tp:taxon-name-part taxon-name-part-type="genus" reg="Oedignatha">Oedignatha</tp:taxon-name-part><tp:taxon-name-part taxon-name-part-type="species" reg="scrobiculata">scrobiculata</tp:taxon-name-part></tp:taxon-name></italic> Thorell, 1881; <bold>A–D m</bold>ale left palp (TKPM-AR 3191), ventral view (A), retrolateral view (B), magnified retrolateral view of retrolateral tibial apophysis (C), magnified ventral view of ventral process (D); <bold>E–G</bold> female genitalia (TKPM-AR 3193), ventral view of epigyne (E), ventral view of epigyne (dissected) (F), dorsal view of internal genitalia (G).</p></caption><graphic xmlns:xlink="http://www.w3.org/1999/xlink" xlink:href="bdj-12-e121421-g002.jpeg" position="float" id="oo_990290.jpeg" orientation="portrait" xlink:type="simple"><uri content-type="original_file" xlink:type="simple">https://binary.pensoft.net/fig/990290</uri></graphic></fig><fig id="F11194866" position="float" orientation="portrait"><object-id xmlns:xlink="http://www.w3.org/1999/xlink" content-type="arpha" xlink:type="simple">17BDEBC3-CD4F-5042-89AC-C47B93CD9A52</object-id><object-id xmlns:xlink="http://www.w3.org/1999/xlink" content-type="doi" xlink:type="simple">10.3897/BDJ.12.e121421.figure3</object-id><label>Figure 3.</label><caption><p>Habitus of <italic><tp:taxon-name><tp:taxon-name-part taxon-name-part-type="genus" reg="Oedignatha">Oedignatha</tp:taxon-name-part><tp:taxon-name-part taxon-name-part-type="species" reg="scrobiculata">scrobiculata</tp:taxon-name-part></tp:taxon-name></italic> Thorell, 1881 from Chichi-jima Island, Japan. <bold>A–C</bold> male (TKPM-AR 3191); <bold>D–F</bold> female (TKPM-AR 3193); dorsal view (A, D); lateral view (left legs removed) (B, E); ventral view (C, F).</p></caption><graphic xmlns:xlink="http://www.w3.org/1999/xlink" xlink:href="bdj-12-e121421-g003.jpeg" position="float" id="oo_990287.jpeg" orientation="portrait" xlink:type="simple"><uri content-type="original_file" xlink:type="simple">https://binary.pensoft.net/fig/990287</uri></graphic></fig><fig id="F11191308" position="float" orientation="portrait"><object-id xmlns:xlink="http://www.w3.org/1999/xlink" content-type="arpha" xlink:type="simple">BDC1C617-954E-59D5-B632-5986D8EED031</object-id><object-id xmlns:xlink="http://www.w3.org/1999/xlink" content-type="doi" xlink:type="simple">10.3897/BDJ.12.e121421.figure4</object-id><label>Figure 4.</label><caption><p>Live spiders and the habitats of <italic><tp:taxon-name><tp:taxon-name-part taxon-name-part-type="genus" reg="Oedignatha">Oedignatha</tp:taxon-name-part><tp:taxon-name-part taxon-name-part-type="species" reg="scrobiculata">scrobiculata</tp:taxon-name-part></tp:taxon-name></italic> Thorell, 1881 and <italic><tp:taxon-name><tp:taxon-name-part taxon-name-part-type="genus" reg="Boagrius">Boagrius</tp:taxon-name-part><tp:taxon-name-part taxon-name-part-type="species" reg="qiong">qiong</tp:taxon-name-part></tp:taxon-name></italic> Lin &amp; Li, 2022 on Chichi-jima Island, Japan. <bold>A</bold> female of <italic><tp:taxon-name><tp:taxon-name-part taxon-name-part-type="genus" reg="Oedignatha">O.</tp:taxon-name-part><tp:taxon-name-part taxon-name-part-type="species" reg="scrobiculata">scrobiculata</tp:taxon-name-part></tp:taxon-name></italic> (TKPM-AR 3193); <bold>B</bold> male of <italic><tp:taxon-name><tp:taxon-name-part taxon-name-part-type="genus" reg="Boagrius">Boagrius</tp:taxon-name-part><tp:taxon-name-part taxon-name-part-type="species" reg="qiong">qiong</tp:taxon-name-part></tp:taxon-name></italic> Lin &amp; Li, 2022 (TKPM-AR 3219). <bold>C, D</bold> habitats at Mt. Ogami-yama, Chichi-jima Island.</p></caption><graphic xmlns:xlink="http://www.w3.org/1999/xlink" xlink:href="bdj-12-e121421-g004.png" position="float" id="oo_986258.png" orientation="portrait" xlink:type="simple"><uri content-type="original_file" xlink:type="simple">https://binary.pensoft.net/fig/986258</uri></graphic></fig><fig id="F11194894" position="float" orientation="portrait"><object-id xmlns:xlink="http://www.w3.org/1999/xlink" content-type="arpha" xlink:type="simple">5309E40F-FFA7-539C-882A-84FAA19921A5</object-id><object-id xmlns:xlink="http://www.w3.org/1999/xlink" content-type="doi" xlink:type="simple">10.3897/BDJ.12.e121421.figure1</object-id><label>Figure 1.</label><caption><p>Map showing the locality of Chichi-jima Island, where <italic><tp:taxon-name><tp:taxon-name-part taxon-name-part-type="genus" reg="Oedignatha">Oedignatha</tp:taxon-name-part><tp:taxon-name-part taxon-name-part-type="species" reg="scrobiculata">scrobiculata</tp:taxon-name-part></tp:taxon-name></italic> and <italic><tp:taxon-name><tp:taxon-name-part taxon-name-part-type="genus" reg="Boagrius">Boagrius</tp:taxon-name-part><tp:taxon-name-part taxon-name-part-type="species" reg="qiong">qiong</tp:taxon-name-part></tp:taxon-name></italic> were recorded.</p></caption><graphic xmlns:xlink="http://www.w3.org/1999/xlink" xlink:href="bdj-12-e121421-g001.jpeg" position="float" id="oo_990294.jpeg" orientation="portrait" xlink:type="simple"><uri content-type="original_file" xlink:type="simple">https://binary.pensoft.net/fig/990294</uri></graphic></fig></tp:treatment-sec><ref-list><ref id="B11185080"><element-citation xmlns:xlink="http://www.w3.org/1999/xlink" publication-type="article" xlink:type="simple"><person-group person-group-type="author"><name name-style="western"><surname>Thorell</surname><given-names>T.</given-names></name></person-group><year>1881</year><article-title>Studi sui Ragni Malesi e Papuani. III. Ragni dell'Austro Malesia e del Capo York, conservati nel Museo civico di storia naturale di Genova.</article-title><source>Annali del Museo Civico di Storia Naturale di Genova</source><volume>17</volume><fpage>1</fpage><lpage>720</lpage></element-citation></ref><ref id="B11184726"><element-citation xmlns:xlink="http://www.w3.org/1999/xlink" publication-type="article" xlink:type="simple"><person-group person-group-type="author"><name name-style="western"><surname>Gravely</surname><given-names>F. H.</given-names></name></person-group><year>1931</year><article-title>Some Indian spiders of the families <tp:taxon-name><tp:taxon-name-part taxon-name-part-type="family">Ctenidae</tp:taxon-name-part></tp:taxon-name>, <tp:taxon-name><tp:taxon-name-part taxon-name-part-type="family">Sparassidae</tp:taxon-name-part></tp:taxon-name>, <tp:taxon-name><tp:taxon-name-part taxon-name-part-type="family">Selenopidae</tp:taxon-name-part></tp:taxon-name>, and <tp:taxon-name><tp:taxon-name-part taxon-name-part-type="family">Clubionidae</tp:taxon-name-part></tp:taxon-name>.</article-title><source>Records of the Indian Museum, Calcutta</source><volume>33</volume><issue>3</issue><fpage>211</fpage><lpage>282</lpage></element-citation></ref><ref id="B11184896"><element-citation xmlns:xlink="http://www.w3.org/1999/xlink" publication-type="article" xlink:type="simple"><person-group person-group-type="author"><name name-style="western"><surname>Majumder</surname><given-names>S. C.</given-names></name><name name-style="western"><surname>Tikader</surname><given-names>B. K.</given-names></name></person-group><year>1991</year><article-title>Studies on some spiders of the family <tp:taxon-name><tp:taxon-name-part taxon-name-part-type="family">Clubionidae</tp:taxon-name-part></tp:taxon-name> from India.</article-title><source>Records of the Zoological Survey of India, Occasional Paper</source><volume>102</volume><fpage>1</fpage><lpage>175</lpage></element-citation></ref><ref id="B11184718"><element-citation xmlns:xlink="http://www.w3.org/1999/xlink" publication-type="book" xlink:type="simple"><person-group person-group-type="author"><name name-style="western"><surname>Deeleman-Reinhold</surname><given-names>C. L.</given-names></name></person-group><year>2001</year><source>Forest spiders of South East Asia: with a revision of the sac and ground spiders (<tp:taxon-name><tp:taxon-name-part taxon-name-part-type="order">Araneae</tp:taxon-name-part></tp:taxon-name>: <tp:taxon-name><tp:taxon-name-part taxon-name-part-type="family">Clubionidae</tp:taxon-name-part></tp:taxon-name>, <tp:taxon-name><tp:taxon-name-part taxon-name-part-type="family">Corinnidae</tp:taxon-name-part></tp:taxon-name>, <tp:taxon-name><tp:taxon-name-part taxon-name-part-type="family">Liocranidae</tp:taxon-name-part></tp:taxon-name>, <tp:taxon-name><tp:taxon-name-part taxon-name-part-type="family">Gnaphosidae</tp:taxon-name-part></tp:taxon-name>, <tp:taxon-name><tp:taxon-name-part taxon-name-part-type="family">Prodidomidae</tp:taxon-name-part></tp:taxon-name> and <tp:taxon-name><tp:taxon-name-part taxon-name-part-type="family">Trochanterriidae</tp:taxon-name-part></tp:taxon-name> [sic]).</source><publisher-name>Brill</publisher-name><publisher-loc>Leiden</publisher-loc><size units="page">591</size><pub-id pub-id-type="doi">10.1163/9789004475588</pub-id></element-citation></ref><ref id="B11184971"><element-citation xmlns:xlink="http://www.w3.org/1999/xlink" publication-type="article" xlink:type="simple"><person-group person-group-type="author"><name name-style="western"><surname>Saaristo</surname><given-names>M. I.</given-names></name></person-group><year>2002</year><article-title>New species and interesting new records of spiders from Seychelles (<tp:taxon-name><tp:taxon-name-part taxon-name-part-type="class">Arachnida</tp:taxon-name-part></tp:taxon-name>, Araneaea [sic]).</article-title><source>Phelsuma</source><volume>10(suppl. A)</volume><fpage>1</fpage><lpage>31</lpage></element-citation></ref><ref id="B11185089"><element-citation xmlns:xlink="http://www.w3.org/1999/xlink" publication-type="article" xlink:type="simple"><person-group person-group-type="author"><name name-style="western"><surname>Tso</surname><given-names>I. M.</given-names></name><name name-style="western"><surname>Zhu</surname><given-names>M. S.</given-names></name><name name-style="western"><surname>Zhang</surname><given-names>J. X.</given-names></name><name name-style="western"><surname>Zhang</surname><given-names>F.</given-names></name></person-group><year>2005</year><article-title>Two new and one newly recorded species of <tp:taxon-name><tp:taxon-name-part taxon-name-part-type="family">Corinnidae</tp:taxon-name-part></tp:taxon-name> and <tp:taxon-name><tp:taxon-name-part taxon-name-part-type="family">Liocranidae</tp:taxon-name-part></tp:taxon-name> from Taiwan (<tp:taxon-name><tp:taxon-name-part taxon-name-part-type="class">Arachnida</tp:taxon-name-part></tp:taxon-name>: <tp:taxon-name><tp:taxon-name-part taxon-name-part-type="order">Araneae</tp:taxon-name-part></tp:taxon-name>).</article-title><source>Acta Arachnologica</source><volume>54</volume><fpage>45</fpage><lpage>49</lpage><pub-id pub-id-type="doi">10.2476/asjaa.54.45</pub-id></element-citation></ref><ref id="B11184989"><element-citation xmlns:xlink="http://www.w3.org/1999/xlink" publication-type="chapter" xlink:type="simple"><person-group person-group-type="author"><name name-style="western"><surname>Saaristo</surname><given-names>M. I.</given-names></name></person-group><year>2010</year><chapter-title>Araneae</chapter-title><person-group person-group-type="editor"><name name-style="western"><surname>Gerlach</surname><given-names>J.</given-names></name><name name-style="western"><surname>Marusik</surname><given-names>Y. M.</given-names></name></person-group><source><tp:taxon-name><tp:taxon-name-part taxon-name-part-type="class">Arachnida</tp:taxon-name-part></tp:taxon-name> and <tp:taxon-name><tp:taxon-name-part taxon-name-part-type="subphylum">Myriapoda</tp:taxon-name-part></tp:taxon-name> of the Seychelles islands.</source><publisher-name>Siri Scientific Press</publisher-name><publisher-loc>Manchester</publisher-loc><size units="page">8-306</size></element-citation></ref><ref id="B11184735"><element-citation xmlns:xlink="http://www.w3.org/1999/xlink" publication-type="article" xlink:type="simple"><person-group person-group-type="author"><name name-style="western"><surname>Jacquot</surname><given-names>M.</given-names></name><name name-style="western"><surname>Derepas</surname><given-names>B.</given-names></name><name name-style="western"><surname>Deguine</surname><given-names>J-P.</given-names></name></person-group><year>2016</year><article-title>Seven newly recorded species and families of spiders from Reunion Island (Malagasy region) (<tp:taxon-name><tp:taxon-name-part taxon-name-part-type="order">Araneae</tp:taxon-name-part></tp:taxon-name>, <tp:taxon-name><tp:taxon-name-part taxon-name-part-type="suborder">Araneomorphae</tp:taxon-name-part></tp:taxon-name>).</article-title><source>Bulletin de la Société Entomologique de France</source><volume>121</volume><issue>4</issue><fpage>421</fpage><lpage>430</lpage><pub-id pub-id-type="doi">10.3406/bsef.2016.2779</pub-id></element-citation></ref><ref id="B11184953"><element-citation xmlns:xlink="http://www.w3.org/1999/xlink" publication-type="article" xlink:type="simple"><person-group person-group-type="author"><name name-style="western"><surname>Sankaran</surname><given-names>P. M.</given-names></name><name name-style="western"><surname>Caleb</surname><given-names>J. T.D.</given-names></name><name name-style="western"><surname>Sebastian</surname><given-names>P. A.</given-names></name></person-group><year>2019</year><article-title>New synonymies and transfers in <italic><tp:taxon-name><tp:taxon-name-part taxon-name-part-type="genus" reg="Castianeira">Castianeira</tp:taxon-name-part></tp:taxon-name></italic> Keyserling, 1879 (<tp:taxon-name><tp:taxon-name-part taxon-name-part-type="order">Araneae</tp:taxon-name-part></tp:taxon-name>, <tp:taxon-name><tp:taxon-name-part taxon-name-part-type="family">Corinnidae</tp:taxon-name-part></tp:taxon-name>, <tp:taxon-name><tp:taxon-name-part taxon-name-part-type="subfamily">Castianeirinae</tp:taxon-name-part></tp:taxon-name>) from India.</article-title><source>Zootaxa</source><volume>4623</volume><issue>2</issue><fpage>331</fpage><lpage>340</lpage></element-citation></ref><ref id="B11184911"><element-citation xmlns:xlink="http://www.w3.org/1999/xlink" publication-type="article" xlink:type="simple"><person-group person-group-type="author"><name name-style="western"><surname>Mbo</surname><given-names>Z.</given-names></name><name name-style="western"><surname>Haddad</surname><given-names>C. R.</given-names></name></person-group><year>2020</year><article-title>Remarks on two poorly known <italic><tp:taxon-name><tp:taxon-name-part taxon-name-part-type="genus" reg="Dionycha">Dionycha</tp:taxon-name-part></tp:taxon-name></italic> spiders from the Afrotropical Region (<tp:taxon-name><tp:taxon-name-part taxon-name-part-type="order">Araneae</tp:taxon-name-part></tp:taxon-name>: <tp:taxon-name><tp:taxon-name-part taxon-name-part-type="family">Cheiracanthiidae</tp:taxon-name-part></tp:taxon-name>, <tp:taxon-name><tp:taxon-name-part taxon-name-part-type="family">Liocranidae</tp:taxon-name-part></tp:taxon-name>).</article-title><source>Arachnology</source><volume>18</volume><issue>4</issue><fpage>325</fpage><lpage>328</lpage><pub-id pub-id-type="doi">10.13156/arac.2020.18.4.325</pub-id></element-citation></ref><ref id="B11184686"><element-citation xmlns:xlink="http://www.w3.org/1999/xlink" publication-type="article" xlink:type="simple"><person-group person-group-type="author"><name name-style="western"><surname>Caleb</surname><given-names>J. T.D.</given-names></name></person-group><year>2020</year><article-title>Spider (<tp:taxon-name><tp:taxon-name-part taxon-name-part-type="class">Arachnida</tp:taxon-name-part></tp:taxon-name>: <tp:taxon-name><tp:taxon-name-part taxon-name-part-type="order">Araneae</tp:taxon-name-part></tp:taxon-name>) fauna of the scrub jungle in the Madras Christian College campus, Chennai, India.</article-title><source>Journal of Threatened Taxa</source><volume>12</volume><issue>7</issue><fpage>15711</fpage><lpage>15766</lpage><pub-id pub-id-type="doi">10.11609/jott.5758.12.7.15711-15766</pub-id></element-citation></ref><ref id="B11184851"><element-citation xmlns:xlink="http://www.w3.org/1999/xlink" publication-type="book" xlink:type="simple"><person-group person-group-type="author"><name name-style="western"><surname>Koh</surname><given-names>J.</given-names></name><name name-style="western"><surname>Court</surname><given-names>D. J.</given-names></name><name name-style="western"><surname>Ang</surname><given-names>C. S.P.</given-names></name><name name-style="western"><surname>Ng</surname><given-names>P. Y.C.</given-names></name></person-group><year>2022</year><source>A photographic guide to Singapore spiders.</source><publisher-name>National Parks Board</publisher-name><publisher-loc>Singapore</publisher-loc><size units="page">774</size></element-citation></ref><ref id="B11185062"><element-citation xmlns:xlink="http://www.w3.org/1999/xlink" publication-type="article" xlink:type="simple"><person-group person-group-type="author"><name name-style="western"><surname>Simon</surname><given-names>E.</given-names></name></person-group><year>1897</year><article-title>Description d'arachnides nouveaux.</article-title><source>Annales de la Société Entomologique de Belgique</source><volume>41</volume><fpage>8</fpage><lpage>17</lpage></element-citation></ref><ref id="B11185071"><element-citation xmlns:xlink="http://www.w3.org/1999/xlink" publication-type="article" xlink:type="simple"><person-group person-group-type="author"><name name-style="western"><surname>Strand</surname><given-names>E.</given-names></name></person-group><year>1907</year><article-title>Diagnosen neuer Spinnen aus Madagaskar und Sansibar.</article-title><source>Zoologischer Anzeiger</source><volume>31</volume><fpage>725</fpage><lpage>748</lpage></element-citation></ref><ref id="B11184677"><element-citation xmlns:xlink="http://www.w3.org/1999/xlink" publication-type="article" xlink:type="simple"><person-group person-group-type="author"><name name-style="western"><surname>Biswas</surname><given-names>B.</given-names></name></person-group><year>1984</year><article-title>Description of six new species of spiders of the families <tp:taxon-name><tp:taxon-name-part taxon-name-part-type="family">Clubionidae</tp:taxon-name-part></tp:taxon-name>, <tp:taxon-name><tp:taxon-name-part taxon-name-part-type="family">Gnaphosidae</tp:taxon-name-part></tp:taxon-name>, and <tp:taxon-name><tp:taxon-name-part taxon-name-part-type="family">Salticidae</tp:taxon-name-part></tp:taxon-name> from India.</article-title><source>Bulletin of the Zoological Survey of India</source><volume>6</volume><fpage>119</fpage><lpage>127</lpage></element-citation></ref><ref id="B11184669"><element-citation xmlns:xlink="http://www.w3.org/1999/xlink" publication-type="book" xlink:type="simple"><person-group person-group-type="author"><name name-style="western"><surname>Barrion</surname><given-names>A. T.</given-names></name><name name-style="western"><surname>Litsinger</surname><given-names>J. A.</given-names></name></person-group><year>1995</year><source>Riceland spiders of South and Southeast Asia.</source><publisher-name>CAB International</publisher-name><publisher-loc>Wallingford, UK</publisher-loc><size units="page">700</size><isbn>9780851989679</isbn></element-citation></ref></ref-list></tp:taxon-treatment>
