# Supplementary material for: Discovery of presumably introduced spiders, Oedignathascrobiculata Thorell, 1881 (Araneae, Liocranidae) and Boagriusqiong Lin & Li, 2022 (Araneae, Palpimanidae) on Chichi-jima Island, the Ogasawara Islands, Japan
Source: Biodivers Data J. 2024 Apr 12;12:e121421. doi: 10.3897/BDJ.12.e121421 (PMC11035977; doi:10.3897/BDJ.12.e121421)
Supplement: XML Treatment for Boagrius qiong [file BDJ.12.e121421-treatment2.xml]

<!DOCTYPE tp:taxon-treatment
  PUBLIC "-//TaxonX//DTD Taxonomic Treatment Publishing DTD v0 20100105//EN" "tax-treatment-NSO.dtd">
<tp:taxon-treatment xmlns:tp="http://www.plazi.org/taxpub"><tp:treatment-meta><mixed-citation publication-type="journal"><person-group><name><surname>Suzuki</surname><given-names>Yuya</given-names></name><name><surname>Hisasue</surname><given-names>Yu</given-names></name></person-group><article-title>Discovery of presumably introduced spiders, <italic><tp:taxon-name><tp:taxon-name-part taxon-name-part-type="genus" reg="Oedignatha">Oedignatha</tp:taxon-name-part><tp:taxon-name-part taxon-name-part-type="species" reg="scrobiculata">scrobiculata</tp:taxon-name-part></tp:taxon-name></italic> Thorell, 1881 (<tp:taxon-name><tp:taxon-name-part taxon-name-part-type="order">Araneae</tp:taxon-name-part></tp:taxon-name>, <tp:taxon-name><tp:taxon-name-part taxon-name-part-type="family">Liocranidae</tp:taxon-name-part></tp:taxon-name>) and <italic><tp:taxon-name><tp:taxon-name-part taxon-name-part-type="genus" reg="Boagrius">Boagrius</tp:taxon-name-part><tp:taxon-name-part taxon-name-part-type="species" reg="qiong">qiong</tp:taxon-name-part></tp:taxon-name></italic> Lin &amp; Li, 2022 (<tp:taxon-name><tp:taxon-name-part taxon-name-part-type="order">Araneae</tp:taxon-name-part></tp:taxon-name>, <tp:taxon-name><tp:taxon-name-part taxon-name-part-type="family">Palpimanidae</tp:taxon-name-part></tp:taxon-name>) on Chichi-jima Island, the Ogasawara Islands, Japan</article-title><source>Biodivers Data J</source><day>12</day><month>04</month><year>2024</year><volume>12</volume><pub-id pub-id-type="doi">10.3897/BDJ.12.e121421</pub-id></mixed-citation></tp:treatment-meta><tp:nomenclature><tp:taxon-name>
            <object-id xmlns:xlink="http://www.w3.org/1999/xlink" content-type="arpha" xlink:type="simple">A041CB6D-24EB-5C55-A5D6-AB933862516A</object-id>
            <tp:taxon-name-part taxon-name-part-type="genus">Boagrius</tp:taxon-name-part>
            <tp:taxon-name-part taxon-name-part-type="species">qiong</tp:taxon-name-part>
          </tp:taxon-name><tp:taxon-authority>Lin &amp; Li, 2022</tp:taxon-authority><tp:nomenclature-citation-list><tp:nomenclature-citation><tp:taxon-name>
                <tp:taxon-name-part taxon-name-part-type="genus" reg="Boagrius"/>
                <tp:taxon-name-part taxon-name-part-type="species" reg="qiong"/>
              </tp:taxon-name><comment><italic><tp:taxon-name><tp:taxon-name-part taxon-name-part-type="genus" reg="Boagrius">Boagrius</tp:taxon-name-part><tp:taxon-name-part taxon-name-part-type="species" reg="qiong">qiong</tp:taxon-name-part></tp:taxon-name></italic> Lin et al., 2022 - <xref ref-type="bibr" rid="B11184860">Lin et al. (2022)</xref>: 28, f. 1A–D, 2A–F (Male holotype (IZCAS-Ar 42724) from Xiuying District, Haikou, Hainan, China; photographs examined).</comment></tp:nomenclature-citation></tp:nomenclature-citation-list></tp:nomenclature><tp:treatment-sec sec-type="materials"><title>Materials</title><list list-type="alpha-lower" list-content="occurrences"><list-item><p><bold>Type status:</bold> <named-content xmlns:xlink="http://www.w3.org/1999/xlink" content-type="dwc:typeStatus" xlink:type="simple">Other material</named-content>. <bold>Occurrence:</bold> recordedBy: <named-content xmlns:xlink="http://www.w3.org/1999/xlink" content-type="dwc:recordedBy" xlink:type="simple">Yu Hisasue</named-content>; individualCount: <named-content xmlns:xlink="http://www.w3.org/1999/xlink" content-type="dwc:individualCount" xlink:type="simple">1</named-content>; sex: <named-content xmlns:xlink="http://www.w3.org/1999/xlink" content-type="dwc:sex" xlink:type="simple">male</named-content>; lifeStage: <named-content xmlns:xlink="http://www.w3.org/1999/xlink" content-type="dwc:lifeStage" xlink:type="simple">adult</named-content>; occurrenceID: <named-content xmlns:xlink="http://www.w3.org/1999/xlink" content-type="dwc:occurrenceID" xlink:type="simple">8339A370-8A92-573D-9431-EB02F53405AF</named-content>; <bold>Taxon:</bold> scientificName: <named-content xmlns:xlink="http://www.w3.org/1999/xlink" content-type="dwc:scientificName" xlink:type="simple"><italic><tp:taxon-name><tp:taxon-name-part taxon-name-part-type="genus" reg="Boagrius">Boagrius</tp:taxon-name-part><tp:taxon-name-part taxon-name-part-type="species" reg="qiong">qiong</tp:taxon-name-part></tp:taxon-name></italic> Lin &amp; Li, 2022</named-content>; order: <named-content xmlns:xlink="http://www.w3.org/1999/xlink" content-type="dwc:order" xlink:type="simple"><tp:taxon-name><tp:taxon-name-part taxon-name-part-type="order">Araneae</tp:taxon-name-part></tp:taxon-name></named-content>; family: <named-content xmlns:xlink="http://www.w3.org/1999/xlink" content-type="dwc:family" xlink:type="simple"><tp:taxon-name><tp:taxon-name-part taxon-name-part-type="family">Palpimanidae</tp:taxon-name-part></tp:taxon-name></named-content>; genus: <named-content xmlns:xlink="http://www.w3.org/1999/xlink" content-type="dwc:genus" xlink:type="simple"><tp:taxon-name><tp:taxon-name-part taxon-name-part-type="genus">Boagrius</tp:taxon-name-part></tp:taxon-name></named-content>; specificEpithet: <named-content xmlns:xlink="http://www.w3.org/1999/xlink" content-type="dwc:specificEpithet" xlink:type="simple"><italic><tp:taxon-name><tp:taxon-name-part taxon-name-part-type="genus" reg="Boagrius"/><tp:taxon-name-part taxon-name-part-type="species" reg="qiong">qiong</tp:taxon-name-part></tp:taxon-name></italic></named-content>; taxonRank: <named-content xmlns:xlink="http://www.w3.org/1999/xlink" content-type="dwc:taxonRank" xlink:type="simple">species</named-content>; scientificNameAuthorship: <named-content xmlns:xlink="http://www.w3.org/1999/xlink" content-type="dwc:scientificNameAuthorship" xlink:type="simple">YJ. Lin &amp; SQ. Li</named-content>; <bold>Location:</bold> islandGroup: <named-content xmlns:xlink="http://www.w3.org/1999/xlink" content-type="dwc:islandGroup" xlink:type="simple">Ogasawara Islands</named-content>; island: <named-content xmlns:xlink="http://www.w3.org/1999/xlink" content-type="dwc:island" xlink:type="simple">Chichi-jima Island</named-content>; country: <named-content xmlns:xlink="http://www.w3.org/1999/xlink" content-type="dwc:country" xlink:type="simple">Japan</named-content>; stateProvince: <named-content xmlns:xlink="http://www.w3.org/1999/xlink" content-type="dwc:stateProvince" xlink:type="simple">Tokyo</named-content>; county: <named-content xmlns:xlink="http://www.w3.org/1999/xlink" content-type="dwc:county" xlink:type="simple">Ogasawara-mura</named-content>; municipality: <named-content xmlns:xlink="http://www.w3.org/1999/xlink" content-type="dwc:municipality" xlink:type="simple">Higashi-machi</named-content>; locality: <named-content xmlns:xlink="http://www.w3.org/1999/xlink" content-type="dwc:locality" xlink:type="simple">Mt. Ogami-yama</named-content>; decimalLatitude: <named-content xmlns:xlink="http://www.w3.org/1999/xlink" content-type="dwc:decimalLatitude" xlink:type="simple">27.0967</named-content>; decimalLongitude: <named-content xmlns:xlink="http://www.w3.org/1999/xlink" content-type="dwc:decimalLongitude" xlink:type="simple">142.1976</named-content>; geodeticDatum: <named-content xmlns:xlink="http://www.w3.org/1999/xlink" content-type="dwc:geodeticDatum" xlink:type="simple">WGS84</named-content>; <bold>Identification:</bold> identifiedBy: <named-content xmlns:xlink="http://www.w3.org/1999/xlink" content-type="dwc:identifiedBy" xlink:type="simple">Yuya Suzuki</named-content>; dateIdentified: <named-content xmlns:xlink="http://www.w3.org/1999/xlink" content-type="dwc:dateIdentified" xlink:type="simple">2024</named-content>; <bold>Event:</bold> samplingProtocol: <named-content xmlns:xlink="http://www.w3.org/1999/xlink" content-type="dwc:samplingProtocol" xlink:type="simple">sifting</named-content>; eventDate: <named-content xmlns:xlink="http://www.w3.org/1999/xlink" content-type="dwc:eventDate" xlink:type="simple">24-12-2023</named-content>; <bold>Record Level:</bold> basisOfRecord: <named-content xmlns:xlink="http://www.w3.org/1999/xlink" content-type="dwc:basisOfRecord" xlink:type="simple">PreservedSpecimen</named-content></p></list-item></list></tp:treatment-sec><tp:treatment-sec sec-type="Description"><title>Description</title><p><bold>Male.</bold> Measurements. Body 3.01 long; carapace 1.56 long, 1.17 wide, 0.90 high. Eye diameter: AME 0.10, ALE 0.05, PME 0.06, PLE 0.04. Eye interdistances: AME-AME 0.09, AME-ALE 0.07, PME-PME 0.17, PME-PLE 0.13. Length of legs: I, 0.96 + 0.67 + 0.62 + 0.30 + 0.34 = 2.89; II, 0.71 + 0.49 + 0.54 + 0.45 + 0.29 = 2.48; III, 0.73 + 0.37 + 0.53 + 0.51 + 0.33 = 2.47; IV, 1.04 + 0.45 + 0.78 + 0.71 + 0.35 = 3.33. Abdomen 1.61 long, 1.15 wide, 1.33 high.</p><p>Carapace oval, slightly longer than wide (length/width 1.33), covered with small granules. Fovea short. ALE and PLE juxtaposed. Palp (Fig. <xref ref-type="fig" rid="F11191306">5</xref>): tibia barrel-shaped, embolus spiralled, tegular apophysis branched into two parts: TA1 with membranous triangular base and thin projection; TA2 robust, screlotised, triangular. Femur I robust; metatarsi I and tarsi I with well-developed prolateral scopula; metatarsi II–IV with distal preening brush. Abdomen oval, longer than wide (length/width 1.40). Anterior region of abdomen covered with dorsal and epigastric scuta.</p><p>Colouration and markings (Fig. <xref ref-type="fig" rid="F11191302">6</xref> and Fig. <xref ref-type="fig" rid="F11191308">4</xref>B): carapace, chelicerae, maxillae, sternum and epigastric scutum reddish-orange, palps and legs yellowish-orange, abdomen reddish-orange in live spider, whereas turning to pale yellow in ethanol.</p></tp:treatment-sec><tp:treatment-sec sec-type="Diagnosis"><title>Diagnosis</title><p><italic><tp:taxon-name><tp:taxon-name-part taxon-name-part-type="genus" reg="Boagrius">Boagrius</tp:taxon-name-part><tp:taxon-name-part taxon-name-part-type="species" reg="qiong">qiong</tp:taxon-name-part></tp:taxon-name></italic> resembles <italic><tp:taxon-name><tp:taxon-name-part taxon-name-part-type="genus" reg="Boagrius">B.</tp:taxon-name-part><tp:taxon-name-part taxon-name-part-type="species" reg="tenuisus">tenuisus</tp:taxon-name-part></tp:taxon-name></italic> Sankaran, 2022 in the general appearance and the palpal morphology, but can be distinguished by the shape of the tegular apophysis: TA2 (retrolateral branch) triangle-shaped, wide; TA1 (prolateral one) strongly curved, narrowed, with pointed apophysis on the middle region; TA2 slightly exceeding TA2 (Fig. <xref ref-type="fig" rid="F11191306">5</xref>) (cf. both TA1 and 2 narrowed, TA1 slightly curved, lacking pointed apophysis in the middle, TA2 clearly exceeding the tip of TA1 in <italic><tp:taxon-name><tp:taxon-name-part taxon-name-part-type="genus" reg="Boagrius">B.</tp:taxon-name-part><tp:taxon-name-part taxon-name-part-type="species" reg="tenuisus">tenuisus</tp:taxon-name-part></tp:taxon-name></italic>: <xref ref-type="bibr" rid="B11184962">Sankaran 2022</xref>, fig. 6)</p></tp:treatment-sec><tp:treatment-sec sec-type="Distribution"><title>Distribution</title><p>China (Hainan), Japan (Chichi-jima Island)</p></tp:treatment-sec><tp:treatment-sec><!--Section generated to contain objects referenced in tp:taxon-treatment.--><fig id="F11191306" position="float" orientation="portrait"><object-id xmlns:xlink="http://www.w3.org/1999/xlink" content-type="arpha" xlink:type="simple">ED578A78-6635-5D1D-8131-3B2C6771FBB2</object-id><object-id xmlns:xlink="http://www.w3.org/1999/xlink" content-type="doi" xlink:type="simple">10.3897/BDJ.12.e121421.figure5</object-id><label>Figure 5.</label><caption><p>Male left palp of <italic><tp:taxon-name><tp:taxon-name-part taxon-name-part-type="genus" reg="Boagrius">Boagrius</tp:taxon-name-part><tp:taxon-name-part taxon-name-part-type="species" reg="qiong">qiong</tp:taxon-name-part></tp:taxon-name></italic> Lin &amp; Li, 2022 from Chichi-jima Island, Japan (TKPM-AR 3219). <bold>A, E</bold> ventral view; <bold>B, F</bold> retrolateral view; <bold>C, G</bold> ventral-prolateral view; <bold>D, H</bold> prolateral view.</p></caption><graphic xmlns:xlink="http://www.w3.org/1999/xlink" xlink:href="bdj-12-e121421-g005.png" position="float" id="oo_986257.png" orientation="portrait" xlink:type="simple"><uri content-type="original_file" xlink:type="simple">https://binary.pensoft.net/fig/986257</uri></graphic></fig><fig id="F11191302" position="float" orientation="portrait"><object-id xmlns:xlink="http://www.w3.org/1999/xlink" content-type="arpha" xlink:type="simple">45A88DB7-04DD-5300-8FF9-578448FE1504</object-id><object-id xmlns:xlink="http://www.w3.org/1999/xlink" content-type="doi" xlink:type="simple">10.3897/BDJ.12.e121421.figure6</object-id><label>Figure 6.</label><caption><p>Male of <italic><tp:taxon-name><tp:taxon-name-part taxon-name-part-type="genus" reg="Boagrius">Boagrius</tp:taxon-name-part><tp:taxon-name-part taxon-name-part-type="species" reg="qiong">qiong</tp:taxon-name-part></tp:taxon-name></italic> Lin &amp; Li, 2022 from Chichi-jima Island, Japan (TKPM-AR 3219). <bold>A</bold> habitus, dorsal view; <bold>B</bold> carapace, dorsal view; <bold>C</bold> habitus, ventral view; <bold>D</bold> habitus, lateral view, left legs removed; <bold>E</bold> left leg I, prolateral view. Arrows indicate prolateral scopula of tibia and distal preening brush of metatarsus.</p></caption><graphic xmlns:xlink="http://www.w3.org/1999/xlink" xlink:href="bdj-12-e121421-g006.png" position="float" id="oo_990288.png" orientation="portrait" xlink:type="simple"><uri content-type="original_file" xlink:type="simple">https://binary.pensoft.net/fig/990288</uri></graphic></fig><fig id="F11191308" position="float" orientation="portrait"><object-id xmlns:xlink="http://www.w3.org/1999/xlink" content-type="arpha" xlink:type="simple">BDC1C617-954E-59D5-B632-5986D8EED031</object-id><object-id xmlns:xlink="http://www.w3.org/1999/xlink" content-type="doi" xlink:type="simple">10.3897/BDJ.12.e121421.figure4</object-id><label>Figure 4.</label><caption><p>Live spiders and the habitats of <italic><tp:taxon-name><tp:taxon-name-part taxon-name-part-type="genus" reg="Oedignatha">Oedignatha</tp:taxon-name-part><tp:taxon-name-part taxon-name-part-type="species" reg="scrobiculata">scrobiculata</tp:taxon-name-part></tp:taxon-name></italic> Thorell, 1881 and <italic><tp:taxon-name><tp:taxon-name-part taxon-name-part-type="genus" reg="Boagrius">Boagrius</tp:taxon-name-part><tp:taxon-name-part taxon-name-part-type="species" reg="qiong">qiong</tp:taxon-name-part></tp:taxon-name></italic> Lin &amp; Li, 2022 on Chichi-jima Island, Japan. <bold>A</bold> female of <italic><tp:taxon-name><tp:taxon-name-part taxon-name-part-type="genus" reg="Oedignatha">O.</tp:taxon-name-part><tp:taxon-name-part taxon-name-part-type="species" reg="scrobiculata">scrobiculata</tp:taxon-name-part></tp:taxon-name></italic> (TKPM-AR 3193); <bold>B</bold> male of <italic><tp:taxon-name><tp:taxon-name-part taxon-name-part-type="genus" reg="Boagrius">Boagrius</tp:taxon-name-part><tp:taxon-name-part taxon-name-part-type="species" reg="qiong">qiong</tp:taxon-name-part></tp:taxon-name></italic> Lin &amp; Li, 2022 (TKPM-AR 3219). <bold>C, D</bold> habitats at Mt. Ogami-yama, Chichi-jima Island.</p></caption><graphic xmlns:xlink="http://www.w3.org/1999/xlink" xlink:href="bdj-12-e121421-g004.png" position="float" id="oo_986258.png" orientation="portrait" xlink:type="simple"><uri content-type="original_file" xlink:type="simple">https://binary.pensoft.net/fig/986258</uri></graphic></fig></tp:treatment-sec><ref-list><ref id="B11184860"><element-citation xmlns:xlink="http://www.w3.org/1999/xlink" publication-type="article" xlink:type="simple"><person-group person-group-type="author"><name name-style="western"><surname>Lin</surname><given-names>Y. J.</given-names></name><name name-style="western"><surname>Tang</surname><given-names>W. Z.</given-names></name><name name-style="western"><surname>Li</surname><given-names>S. Q.</given-names></name></person-group><year>2022</year><article-title>First record of the genus <italic><tp:taxon-name><tp:taxon-name-part taxon-name-part-type="genus" reg="Boagrius">Boagrius</tp:taxon-name-part></tp:taxon-name></italic> Simon, 1893 from China (<tp:taxon-name><tp:taxon-name-part taxon-name-part-type="order">Araneae</tp:taxon-name-part></tp:taxon-name>, <tp:taxon-name><tp:taxon-name-part taxon-name-part-type="family">Palpimanidae</tp:taxon-name-part></tp:taxon-name>).</article-title><source>Acta Arachnologica Sinica</source><volume>31</volume><issue>1</issue><fpage>27</fpage><lpage>31</lpage></element-citation></ref><ref id="B11184962"><element-citation xmlns:xlink="http://www.w3.org/1999/xlink" publication-type="article" xlink:type="simple"><person-group person-group-type="author"><name name-style="western"><surname>Sankaran</surname><given-names>P. M.</given-names></name></person-group><year>2022</year><article-title>On Indian <tp:taxon-name><tp:taxon-name-part taxon-name-part-type="family">Palpimanidae</tp:taxon-name-part></tp:taxon-name> Thorell, 1870, with the first record of the genus <italic><tp:taxon-name><tp:taxon-name-part taxon-name-part-type="genus" reg="Boagrius">Boagrius</tp:taxon-name-part></tp:taxon-name></italic> Simon, 1893 from South Asia (<tp:taxon-name><tp:taxon-name-part taxon-name-part-type="class">Arachnida</tp:taxon-name-part></tp:taxon-name>: <tp:taxon-name><tp:taxon-name-part taxon-name-part-type="order">Araneae</tp:taxon-name-part></tp:taxon-name>).</article-title><source>Journal of Natural History</source><volume>55</volume><issue>35-36</issue><fpage>2173</fpage><lpage>2185</lpage><pub-id pub-id-type="doi">10.1080/00222933.2021.1989073</pub-id></element-citation></ref></ref-list></tp:taxon-treatment>
